# Supplementary material for: Evaluation of diagnostic accuracy of CBCT and intraoral radiography for proximal caries detection in the presence of different dental restoration materials
Source: BMC Oral Health. 2023 Jun 23;23:419. doi: 10.1186/s12903-023-02954-8 (PMC10290356; doi:10.1186/s12903-023-02954-8)
Supplement: Supplementary file 1 — Supplementary Material 1 [file 12903_2023_2954_MOESM1_ESM.xlsx]

## Sheet: Sheet1
Tooth code	STU.R.PA	STU.L.PA	STU.R.CT	STU.L.CT	STU.R.AMAL	STU.L.AMAL	STU.R.PFM	STU.L.PFM	STU.R.PORC	STU.L.PORC	TCH.R.PA	TCH.L.PA	TCH.R.CT	TCH.L.CT	TCH.R.AMAL	TCH.L.AMAL	TCH.R.PFM	TCH.L.PFM	TCH.R.PORC	TCH.L.PORC	HISTO.R	HISTO.L
1	2	2	2	2	2	2	2	2	2	2	2	2	2	2	2	2	2	2	2	2	2	2
2	2	0	2	0	2	0	2	0	2	0	2	0	2	0	2	0	2	0	2	0	2	0
3	1	2	2	2	3	2	2	2	2	2	1	2	2	2	3	2	2	2	2	2	3	3
4	0	2	0	2	2	2	1	2	0	2	0	2	0	2	2	2	3	2	0	2	0	3
5	0	3	0	3	0	3	3	3	0	2	0	2	0	3	0	3	3	3	0	2	0	3
6	0	2	0	2	0	2	0	2	0	0	0	2	0	2	0	2	0	2	0	0	0	2
7	2	2	2	0	2	3	2	0	3	0	2	2	2	0	1	2	2	0	3	0	2	0
8	0	0	0	0	2	3	0	3	2	0	0	0	0	0	2	2	0	2	2	0	0	0
9	2	2	2	2	2	2	2	2	1	2	2	2	1	2	2	2	0	2	1	2	1	2
10	2	1	2	2	2	2	2	2	2	0	2	2	2	2	2	2	2	2	2	2	3	2
11	2	3	2	2	2	2	2	2	2	3	0	3	2	3	2	2	0	2	2	3	2	3
12	2	0	3	0	3	0	3	2	2	0	0	0	3	0	2	0	3	0	2	0	3	0
13	0	0	0	0	0	2	2	2	0	2	0	0	0	0	1	2	0	1	0	2	0	0
14	0	0	1	2	0	2	0	0	0	2	0	1	1	2	0	0	0	2	0	2	0	2
15	0	0	2	0	2	2	2	0	2	2	0	0	2	0	2	2	2	0	2	1	2	0
16	0	0	0	0	3	3	2	0	0	0	0	0	0	0	3	1	0	0	0	0	0	0
17	0	0	1	0	2	2	2	2	0	3	0	0	1	0	2	2	2	1	0	2	1	0
18	0	3	0	3	2	3	0	3	2	0	0	3	0	3	2	3	0	3	2	0	0	3
19	2	0	2	0	2	2	2	0	0	2	3	0	3	0	2	2	2	2	0	2	3	1
20	0	2	0	1	0	2	0	2	2	0	0	2	0	1	3	2	2	2	2	0	2	2
21	0	2	0	2	2	2	2	2	0	3	0	2	0	2	2	2	2	1	0	3	0	2
22	2	0	2	1	2	2	2	0	2	2	2	0	2	1	2	1	2	0	0	2	2	1
23	1	0	3	0	3	2	3	0	2	0	1	0	3	0	3	2	3	0	2	0	3	0
24	1	0	1	2	2	2	0	3	0	2	1	0	1	2	2	2	0	0	0	2	2	2
25	3	2	3	2	3	2	3	2	3	0	2	2	3	2	3	2	3	2	3	0	3	2
26	2	0	3	0	2	1	2	0	3	0	2	0	3	0	2	1	2	0	3	0	3	0
27	1	2	0	2	2	2	0	2	0	3	0	2	0	2	2	2	0	2	0	3	0	2
28	0	3	0	3	2	3	0	3	0	3	0	3	0	3	2	3	0	3	0	3	0	3
29	2	2	2	2	2	2	3	2	2	2	2	2	2	2	2	2	3	2	2	2	2	2
30	0	0	0	0	2	3	0	0	0	0	0	0	0	0	2	3	0	0	0	0	0	0
31	0	1	1	1	2	3	0	1	2	1	0	1	1	1	2	3	0	1	2	1	2	1
32	2	0	2	0	2	1	1	0	0	1	2	0	2	1	2	1	0	0	0	1	2	0
33	2	1	2	1	2	1	2	0	2	2	2	1	2	1	2	1	2	0	2	2	2	1
34	2	2	2	2	2	3	2	2	2	2	2	2	2	2	2	3	2	2	2	2	2	2
35	0	2	1	3	1	3	1	3	0	3	0	2	1	3	1	3	1	3	0	3	1	3
36	0	1	0	1	0	1	0	0	0	1	0	0	0	1	2	1	0	0	0	1	0	1
37	0	3	0	3	0	2	0	2	0	3	0	3	0	3	2	3	0	3	0	3	0	3
38	0	2	0	2	0	2	0	2	0	2	0	2	0	2	0	0	0	2	0	2	0	3
39	1	0	3	0	0	0	2	0	3	0	1	0	3	0	1	2	2	0	3	0	3	3
40	1	1	0	1	2	1	1	1	0	1	1	1	0	1	2	1	1	1	0	1	0	1
Supplementary file 1. Scores given to each image by observer 1 (STU) and observer 2 (TCH) and histology score results (HIST); Periapical (PA), CBCT images of the tooth alone (CT), CBCT images of the tooth adjacent to amalgam restoration (AMAL), Metal-ceramic restoration (PFM), and lithium disilicate porcelain crown (PORC), Right (R), and Left (L) side of the tooth
